# Supplementary material for: Sustainable and Eco-Friendly Single- and Multilayer Polyester Foils (Laminates) from Polylactide and Poly(Ethylene 2,5-Furandicarboxylate)
Source: Molecules. 2025 Jan 4;30(1):178. doi: 10.3390/molecules30010178 (PMC11721795; doi:10.3390/molecules30010178)
Supplement: Supplementary file 1 [file molecules-30-00178-s001.zip]

Archive with 1 entries (1 files):
- molecules-3374114-supplementary.pdf
